# Supplementary material for: Downfield Proton MRSI at 3 Tesla: A Pilot Study in Human Brain Tumors
Source: Cancers (Basel). 2023 Aug 29;15(17):4311. doi: 10.3390/cancers15174311 (PMC10486526; doi:10.3390/cancers15174311)
Supplement: Supplementary file 1 [file cancers-15-04311-s001.zip]

Archive with 1 entries (1 files):
- cancers-2547531-supplementary-author proofreaded.txt
