# Supplementary material for: Downfield Proton MRSI at 3 Tesla: A Pilot Study in Human Brain Tumors
Source: Cancers (Basel). 2023 Aug 29;15(17):4311. doi: 10.3390/cancers15174311 (PMC10486526; doi:10.3390/cancers15174311)
Supplement: Supplementary file 1 [file cancers-15-04311-s001.zip › cancers-2547531-supplementary-author proofreaded.txt]

 atth2o= 0.8
 chcali(1)= 'DF81'
 chcali(2)= 'DF79'
 chcali(3)= 'DF85'
 chcali(4)= 'DF68'
 chcali(5)= 'DF71'
 chcali(6)= 'DF73'
 chcali(7)= 'DF75'
 chcali(8)= 'DF82'
 chcali(9)= 'DF83'
 chcomb(1)= 'DF81+DF82+DF83'
 degppm= 0
 degzer= 0
 deltat= 5.000e-04
 dkntmn= 5
 doecc= F
 dorefs(1)= T
 dorefs(2)= F
 dows= F
 hzpppm= 1.2777e+02
 key= 210387309
 n1hmet= 9
 ncalib= 9
 ncombi= 1
 neach= 99
 nsimul= 0
 nunfil= 512
 owner= 'JHUSOM Neuroradiology'
 ppmend= 6
 ppmshf= 0
 ppmst= 9.5
 sddegp= 0
 sddegz= 30
 shifmn(2)= -0.1
 shifmx(2)= 0.1
 subbas= F
 vitro= F
 wdline(6)= 0.0
